# Supplementary material for: Identification of genomic biomarkers and their pathway crosstalks for deciphering mechanistic links in glioblastoma
Source: IET Syst Biol. 2023 Jun 5;17(4):143–61. doi: 10.1049/syb2.12066 (PMC10439498; doi:10.1049/syb2.12066)
Supplement: Supplementary file 1 — Supporting Information S1 [file SYB2-17-143-s005.zip]

Archive with 11 entries (10 files):
- codes/1_python script for transposing files.py
- codes/2_python script for removing duplicate genes.py
- codes/3_python script for SVD and loading matrices generation.py
- codes/4_python script for sorting loading genes wrt PCs to choose DEGs.py
- codes/5_python script for decision tree.py
- codes/Classification methods analysis codes/
- codes/Classification methods analysis codes/BernoulliNB.py
- codes/Classification methods analysis codes/GaussianNB.py
- codes/Classification methods analysis codes/KNN.py
- codes/Classification methods analysis codes/LogisticRegression.py
- codes/Classification methods analysis codes/SVM.py
