# Supplementary material for: Identification of genomic biomarkers and their pathway crosstalks for deciphering mechanistic links in glioblastoma
Source: IET Syst Biol. 2023 Jun 5;17(4):143–61. doi: 10.1049/syb2.12066 (PMC10439498; doi:10.1049/syb2.12066)
Supplement: Supplementary file 1 — Supporting Information S1 [file SYB2-17-143-s005.zip › codes/1_python script for transposing files.py]

import pandas as pd
df = pd.read_csv('path/in_filename.csv')
#print (df)
df_transpose = df.T
df_transpose.to_csv('path/out_filename.csv', header = False)
