# Supplementary material for: Identification of genomic biomarkers and their pathway crosstalks for deciphering mechanistic links in glioblastoma
Source: IET Syst Biol. 2023 Jun 5;17(4):143–61. doi: 10.1049/syb2.12066 (PMC10439498; doi:10.1049/syb2.12066)
Supplement: Supplementary file 1 — Supporting Information S1 [file SYB2-17-143-s005.zip › codes/2_python script for removing duplicate genes.py]

import csv

with open("gbm82Samples.csv", 'r') as read_obj:
    csv_reader = csv.reader(read_obj)
    for row in csv_reader:
        total_col_num = len(row)
        break
print (total_col_num)

old_col_list = []
new_col_list = []
max_val_col = []
col_num = 0  

with open('gbm82Samples_dup_removed.csv', 'w', newline = '') as myfile: #adding newline='' removes empty lines in csv file while writing
    wr = csv.writer(myfile, quoting=csv.QUOTE_ALL)          
    while (col_num < total_col_num):
        with open("gbm82Samples.csv", 'r') as read_obj:
            csv_reader = csv.reader(read_obj)
            for row in csv_reader:
                new_col_list.append(row[col_num])
            col_len = len(new_col_list)
#            print(new_col_list)
            if old_col_list != [] and old_col_list[0] == new_col_list[0]:
#                print (new_col_list[0])
                i = 1
                max_val_col.append(new_col_list[0])
                while i < col_len:
                    if float(old_col_list[i]) >= float(new_col_list[i]):
                        max_val_col.append(old_col_list[i])
                    else:
                        max_val_col.append(new_col_list[i])
                    i = i + 1
#                print (max_val_col)
                new_col_list = max_val_col
            elif old_col_list != []:
                wr.writerow(old_col_list)
        col_num = col_num + 1
        old_col_list = new_col_list
        new_col_list = []
        max_val_col = []
with open('gbm82Samples_dup_removed.csv', 'a', newline = '') as myfile: #adding newline='' removes empty lines in csv file while writing
    wr = csv.writer(myfile, quoting=csv.QUOTE_ALL)
    wr.writerow(old_col_list)
