# Supplementary material for: Identification of genomic biomarkers and their pathway crosstalks for deciphering mechanistic links in glioblastoma
Source: IET Syst Biol. 2023 Jun 5;17(4):143–61. doi: 10.1049/syb2.12066 (PMC10439498; doi:10.1049/syb2.12066)
Supplement: Supplementary file 1 — Supporting Information S1 [file SYB2-17-143-s005.zip › codes/3_python script for SVD and loading matrices generation.py]

import csv
import numpy as np
import pandas as pd
from sklearn.preprocessing import StandardScaler
from sklearn.decomposition import PCA

bg_raw_data = pd.read_csv('C:/Users/Administrator/.spyder-py3/pca_gbm_raw_82samples.csv')
#print (type(bg_raw_data))
print (bg_raw_data.head())
#print(bg_raw_data.shape)

with open('pca_gbm_raw_82samples.csv', 'r') as read_obj:
    csv_reader = csv.reader(read_obj)
    feature_row = next(csv_reader)  #reading just first row of file i.e. feature names
#print(feature_row)
raw_features = feature_row
#del raw_features[0]  #removing first element of row i.e '' in SMALL.csv or gene name in ALL.csv file
#print (raw_features[0])
print(raw_features)

r = bg_raw_data.loc[:, raw_features].values    #this step help us to get only the values from dataset i.e csv file bcz we cannot perform xyz.data on csv file
r = StandardScaler().fit_transform(r) # normalizing the features
print (r.shape)
print (np.mean(r),np.std(r))

pca_bg_raw = PCA(n_components=10)
#print(pca_bg_raw)
principalComponents_raw = pca_bg_raw.fit_transform(r)
#print(type(principalComponents_raw))    # it is numpy array

principal_bg_raw = pd.DataFrame(data = principalComponents_raw, columns = ['pc1', 'pc2', 'pc3', 'pc4', 'pc5', 'pc6', 
                                                  'pc7', 'pc8', 'pc9', 'pc10',])      ###converting 'principalComponents' numpy array to pandas dataframe naming it as 'principal_bg'
print (principal_bg_raw.head())

loadings_raw = pd.DataFrame(pca_bg_raw.components_.T, columns=['PC1', 'PC2', 'PC3', 'PC4', 'pc5', 'pc6', 
                                                  'pc7', 'pc8', 'pc9', 'pc10'], index=raw_features)
loadings_raw

print('Explained variation per principal component: {}'.format(pca_bg_raw.explained_variance_ratio_))

loadings_raw = pca_bg_raw.components_.T * np.sqrt(pca_bg_raw.explained_variance_)

loading_matrix_raw = pd.DataFrame(loadings_raw, columns=['PC1', 'PC2', 'PC3', 'PC4', 'pc5', 'pc6', 
                                                  'pc7', 'pc8', 'pc9', 'pc10'], index=raw_features)

loading_matrix_raw.to_csv('82_raw_loading_mat.csv')
