# Supplementary material for: Identification of genomic biomarkers and their pathway crosstalks for deciphering mechanistic links in glioblastoma
Source: IET Syst Biol. 2023 Jun 5;17(4):143–61. doi: 10.1049/syb2.12066 (PMC10439498; doi:10.1049/syb2.12066)
Supplement: Supplementary file 1 — Supporting Information S1 [file SYB2-17-143-s005.zip › codes/4_python script for sorting loading genes wrt PCs to choose DEGs.py]

import csv   #for dealing with csv files
import numpy
#from itertools import islice #for skipping first element of list

with open("loading_mat.csv", 'r') as read_obj:
    csv_reader = csv.reader(read_obj)
    for row in csv_reader:
        total_col_num = len(row)
        break
features_col_list = []
col_num = 0           
with open("loading_mat.csv", 'r') as read_obj:
    csv_reader = csv.reader(read_obj)
    for row in csv_reader:
        features_col_list.append(row[col_num])
print(len(features_col_list))
del features_col_list[0]  ## deleting the ' ' in the beginning
print(len(features_col_list))

new_col_list = []
int_list = []
f_list = []
col_num = 1
while (col_num < total_col_num):
  with open("loading_mat.csv", 'r') as read_obj:
    csv_reader = csv.reader(read_obj)
    for row in csv_reader:
      new_col_list.append(row[col_num])
    del new_col_list[0]
    for i in new_col_list:
      int_i = float(i)
      int_list.append(int_i)
    numpy_int_list = numpy.array(int_list)   ## converting list to numpy array for index sorting in ascending order
    sort_index = numpy.argsort(-1*numpy_int_list)   #### getting original index numbers of int_list which are in descending order now
    sort_index_list = list(sort_index)
    int_list.sort(reverse=True)
    for ind in sort_index_list:
      ind = int(ind)
      for index, value in enumerate(features_col_list):
        if ind == index:
          f_list.append(value)
    with open('8_raw_GBM_PCAfeatures.csv', 'a', newline = '') as myfile: #adding newline='' removes empty lines in csv file while writing
      wr = csv.writer(myfile, quoting=csv.QUOTE_ALL)
      wr.writerow(f_list)
      wr.writerow(int_list)
    new_col_list = []
    int_list = []
    f_list = []   
  col_num = col_num + 1
