# Supplementary material for: Identification of genomic biomarkers and their pathway crosstalks for deciphering mechanistic links in glioblastoma
Source: IET Syst Biol. 2023 Jun 5;17(4):143–61. doi: 10.1049/syb2.12066 (PMC10439498; doi:10.1049/syb2.12066)
Supplement: Supplementary file 1 — Supporting Information S1 [file SYB2-17-143-s005.zip › codes/5_python script for decision tree.py]

import pandas as pd
import numpy as np
from sklearn import metrics
from sklearn.metrics import confusion_matrix
from sklearn.model_selection import train_test_split
from sklearn.ensemble import BaggingClassifier
from sklearn.tree import DecisionTreeClassifier
import matplotlib.pyplot as plt
import seaborn as sns

gbm_data = pd.read_csv('C:/Users/Administrator/.spyder-py3/Pc_loadingGenes_train.csv')
gbm_datanpArray = gbm_data.to_numpy()
#print(type(gbm_datanpArray))

# glioblastoma labels
gbm_labels = [1, 1, 1, 1, 1, 1, 1, 1, 1, 1,
              1, 1, 1, 1, 1, 1, 1, 1, 1, 1,  
              1, 1, 1, 1, 1, 1, 1, 1, 1, 1,
              1, 1, 1, 1, 1, 1, 1, 1, 1, 
              0, 0, 0, 0, 0, 0, 0, 0, 0, 0,
              0, 0, 0, 0, 0, 0, 0, 0, 0, 0,
              0, 0, 0, 0, 0, 0, 0, 0, 0, 0,
              0, 0, 0, 0, 0, 0, 0, 0, 0, 0,
              0, 0, 0]

#print(len(gbm_labels))
gbm_labelsnpArray = np.array(gbm_labels)
#print(type(gbm_labelsnpArray))

##### splitting data
X_train,X_test,Y_train,Y_test=train_test_split(gbm_datanpArray, gbm_labelsnpArray, train_size=.80, random_state=0)

dtc = DecisionTreeClassifier(criterion="entropy", max_depth=5, min_samples_split=2, min_samples_leaf=1, max_features=20)
bag_model = BaggingClassifier(base_estimator=dtc, n_estimators=10, bootstrap=True)
bag_model = bag_model.fit(X_train, Y_train)

Y_predictions = bag_model.predict(X_test)
score = bag_model.score(X_test, Y_test)
print('Score:', score)

test_gbm_data = pd.read_csv('C:/Users/Administrator/.spyder-py3/Pc_loadingGenes_validation.csv')

test_gbm_datanpArray = gbm_data.to_numpy()
#print(type(test_gbm_datanpArray))
#print(len(test_gbm_datanpArray))

Y_predictions_test = bag_model.predict(test_gbm_datanpArray)
#print(Y_predictions_test)

cnf_matrix_t = metrics.confusion_matrix(gbm_labelsnpArray, Y_predictions_test)
print(cnf_matrix_t)

class_names=[0,1] # names  of classes
fig, ax = plt.subplots()
tick_marks = np.arange(len(class_names))
plt.xticks(tick_marks, class_names)
plt.yticks(tick_marks, class_names)
# create heatmap
sns.heatmap(pd.DataFrame(cnf_matrix_t), annot=True, cmap="YlGnBu" ,fmt='g')
ax.xaxis.set_label_position("top")
plt.tight_layout()
plt.title('Confusion matrix', y=1.1)
plt.ylabel('Actual label')
plt.xlabel('Predicted label')

print("Accuracy:",metrics.accuracy_score(gbm_labelsnpArray, Y_predictions_test))
