# Supplementary material for: Identification of genomic biomarkers and their pathway crosstalks for deciphering mechanistic links in glioblastoma
Source: IET Syst Biol. 2023 Jun 5;17(4):143–61. doi: 10.1049/syb2.12066 (PMC10439498; doi:10.1049/syb2.12066)
Supplement: Supplementary file 1 — Supporting Information S1 [file SYB2-17-143-s005.zip › codes/Classification methods analysis codes/LogisticRegression.py]

import numpy as np
import pandas as pd
import matplotlib.pyplot as plt
from sklearn import metrics
from sklearn.metrics import confusion_matrix
from sklearn.model_selection import train_test_split
from sklearn.linear_model import LogisticRegression
from sklearn.metrics import accuracy_score

df = pd.read_csv("PCs.csv")
#print(df)

y = df['target']
#print(type(y))
#print(len(y))

X = df.drop('target', axis = 1)
#print(X)

X_train, X_test, y_train, y_test = train_test_split(
            X, y, test_size = 0.15, random_state = 0)
 
lr = LogisticRegression()
lr.fit(X_train, y_train)
print(lr.score(X_test, y_test))

y_predict = lr.fit(X_train, y_train).predict(X_test)
confusion_matrix = metrics.confusion_matrix(y_test, y_predict)
cm_display = metrics.ConfusionMatrixDisplay(confusion_matrix = confusion_matrix, display_labels = [False, True])
cm_display.plot()
plt.show()
