# Supplementary material for: Identification of genomic biomarkers and their pathway crosstalks for deciphering mechanistic links in glioblastoma
Source: IET Syst Biol. 2023 Jun 5;17(4):143–61. doi: 10.1049/syb2.12066 (PMC10439498; doi:10.1049/syb2.12066)
Supplement: Supplementary file 2 — Supporting Information S2 [file SYB2-17-143-s002.xlsx]

## Sheet: Sheet1
Source name	Sex	Age	Disease
GSM1662606	female	59	glioblastoma multiforme
GSM1662607	male	60	glioblastoma multiforme
GSM1662608			glioblastoma multiforme
GSM1662609	female	75	glioblastoma multiforme
GSM1662610			glioblastoma multiforme
GSM1662611			glioblastoma multiforme
GSM1662612	male	62	glioblastoma multiforme
GSM1662613	male	67	glioblastoma multiforme
GSM1662614			glioblastoma multiforme
GSM1662615			glioblastoma multiforme
GSM1662616			glioblastoma multiforme
GSM1662617			glioblastoma multiforme
GSM1662618			glioblastoma multiforme
GSM1662619	male	55	glioblastoma multiforme
GSM1662620	female	50	glioblastoma multiforme
GSM1662621			glioblastoma multiforme
GSM1662622	male	11	glioblastoma multiforme
GSM1662623	male	21	glioblastoma multiforme
GSM1662624			glioblastoma multiforme
GSM1662625			glioblastoma multiforme
GSM1662626	female	74	glioblastoma multiforme
GSM1662627			glioblastoma multiforme
GSM1662628	male	65	glioblastoma multiforme
GSM1662629	male	45	glioblastoma multiforme
GSM1662630			glioblastoma multiforme
GSM1662631			glioblastoma multiforme
GSM1662632			glioblastoma multiforme
GSM1662633	male	59	glioblastoma multiforme
GSM1662634			glioblastoma multiforme
GSM1662635	male	58	glioblastoma multiforme
GSM1662636	male	66	glioblastoma multiforme
GSM1662637	female	66	glioblastoma multiforme
GSM1662638	male	79	glioblastoma multiforme
GSM1662639			glioblastoma multiforme
GSM1662640	male	57	glioblastoma multiforme
GSM1662641	male	72	glioblastoma multiforme
GSM1662642	male	60	glioblastoma multiforme
GSM1662643	male	75	glioblastoma multiforme
GSM1662644	male	66	glioblastoma multiforme
GSM1662645		62	glioblastoma multiforme
GSM1662646	male	53	normal
GSM1662647			normal
GSM1662648			normal
GSM1662649	female	64	normal
GSM1662650	female	64	normal
GSM1662651	male	41	normal
GSM1662652	male	49	normal
GSM1662653	female	41	normal
GSM1662654			normal
GSM1662655	female	27	normal
GSM1662656	male	25	normal
GSM1662657	male	34	normal
GSM1662658			normal
GSM1662659	female	43	normal
GSM1662660	female	46	normal
GSM1662661	female	52	normal
GSM1662662	male	57	normal
GSM1662663			normal
GSM1662664	female	21	normal
GSM1662665	male	51	normal
GSM1662666	male	22	normal
GSM1662667	male		normal
GSM1662668	male		normal
GSM1662669	male		normal
GSM1662670	male		normal
GSM1662671	female		normal
GSM1662672			normal
GSM1662673			normal
GSM1662674	female		normal
GSM1662675			normal
GSM1662676	male	62	normal
GSM1662677			normal
GSM1662678	male	35	normal
GSM1662679	female	39	normal
GSM1662680			normal
GSM1662681			normal
GSM1662682	male	26	normal
GSM1662683	female	36	normal
GSM1662684	male	24	normal
GSM1662685	female	29	normal
GSM1662686	male	35	normal
GSM1662687			normal
GSM1662688			normal
GSM1662689	male	29	normal
GSM1662690	male	51	normal
GSM1662691	male	31	normal
GSM1662692	male	23	normal
GSM1662693	female	33	normal
GSM1662694	female	49	normal
GSM1662695	male	53	normal
GSM1662696	female	54	normal
GSM1662697			normal
GSM1662698	female	41	normal
GSM1662699	female	54	normal
GSM1662700			normal
