# Supplementary material for: Identification of genomic biomarkers and their pathway crosstalks for deciphering mechanistic links in glioblastoma
Source: IET Syst Biol. 2023 Jun 5;17(4):143–61. doi: 10.1049/syb2.12066 (PMC10439498; doi:10.1049/syb2.12066)
Supplement: Supplementary file 5 — Supporting Information S5 [file SYB2-17-143-s003.xlsx]

## Sheet: Sheet1
Geneset	Adapted pathway name	nom-pval	NES	Size
RAF_UP.V1_DN	RAF-MAPK signaling pathway	0.001	1.76	39
P53_DN.V1_UP	P53 pathway	0.005	1.77	45
PRC2_EZH2_UP.V1_UP	PRC2-EZH2 pathway (cell fate transition)	0.006	1.78	38
CORDENONSI_YAP_CONSERVED SIGNATURE	YAP (Hippo signaling pathway)	0.011	1.76	17
MEK_UP.V1_UP	MEK-MAPK signaling pathway	0.015	1.63	48
ERBB2_UP.V1_UP	ERBB2 signaling pathway	0.018	1.59	54
STK33_SKM_DN	STK33 pathway	0.037	1.51	67
