# Supplementary material for: Identification of genomic biomarkers and their pathway crosstalks for deciphering mechanistic links in glioblastoma
Source: IET Syst Biol. 2023 Jun 5;17(4):143–61. doi: 10.1049/syb2.12066 (PMC10439498; doi:10.1049/syb2.12066)
Supplement: Supplementary file 6 — Supporting Information S6 [file SYB2-17-143-s007.xlsx]

## Sheet: Sheet1
Gene	SNP	Disease associated to the SNP	DiSGeNET score	Number of PMID
EIF3G	rs3826784	Narcolepsy	0.01	1
		Narcolepsy 1	0.7	1
	rs2305795	Narcolepsy	0.01	1
		Narcolepsy 1	0.7	1
EIF4EBP1	rs1208512188	Anxiety Disorders	0.01	1
	rs1276624859	Bipolar Disorders	0.01	1
		Anxiety Disorders	0.01	1
		Anxiety	0.01	1
NDUFA12	rs249153	Alzheimer's Disease	0.8	1
	rs249166	Alzheimer's Disease	0.7	1
	rs249167	Alzheimer's Disease	0.7	1
RPL6	rs1214031315	Pilocytic Astrocytoma	0.01	1
		Childhood Pilocytic Astrocytoma	0.01	1
		Adult Pilocytic Astrocytoma	0.01	1
RPSA	rs747760223	Alzheimer's Disease	0.06	6
		Parkinson Disease	0.01	1
SOD2	rs4880	Parkinson Disease	0.02	2
		Epilepsy	0.03	3
	rs953038635	Schizophrenia	0.09	9
		Parkinson Disease	0.02	2
		Major Depressive Disorder	0.02	2
		Alzheimer's Disease	0.02	2
