# Supplementary material for: Identification of genomic biomarkers and their pathway crosstalks for deciphering mechanistic links in glioblastoma
Source: IET Syst Biol. 2023 Jun 5;17(4):143–61. doi: 10.1049/syb2.12066 (PMC10439498; doi:10.1049/syb2.12066)
Supplement: Supplementary file 7 — Supporting Information S7 [file SYB2-17-143-s001.xlsx]

## Sheet: Sheet1
Gene	SNP	Disease associated to the SNP	DiSGeNET score	Number of PMID
ABO	rs505922	Ischemic stroke	0.72	3
	rs529565	Ischemic stroke	0.72	3
		Cerebrovascular accident	0.7	1
BNIP3L	rs73219805	Schizophrenia	0.7	2
	rs1042992	Schizophrenia	0.7	1
	rs73219806	Schizophrenia	0.7	1
	rs77609452	Impaired cognition	0.7	1
BPI	rs6024905	Psychotic Disorders	0.8	1
		Mental disorders	0.8	1
CALD1	rs756573441	Huntington Disease	0.01	1
CAPN2	rs760073870	Tauopathies	0.01	1
CAST	rs1235134025	Tauopathies	0.01	1
	rs1559085	Sporadic Parkinson disease	0.01	1
	rs752410089	Tauopathies	0.01	1
CRAT	rs138665095	Progressive neurologic deterioration	0.7	0
	rs141970897	Leigh Disease	0.01	1
	rs762425351	Leigh Disease	0.01	1
CXCL16	rs2277680	Cerebrovascular accident	0.01	1
FSTL1	rs1700	Schizophrenia	0.01	1
GUCY1A1	rs7692387	Cerebrovascular accident	0.01	1
HYAL3	rs1377666593	Parkinson Disease	0.01	1
IFI27	rs544899118	Squamous cell carcinoma of the head and neck	0.01	1
ITGB5	rs7373878	Major Depressive Disorder	0.7	1
MCTP1	rs17418283	Bipolar Disorder	0.8	1
MEF2C	rs1554139771	Movement Disorders	0.7	10
	rs1065861	Schizophrenia	0.7	1
	rs1561824498	Autism Spectrum Disorders	0.7	1
MEST	rs863223353	Schizophrenia, Childhood	0.7	1
MS4A3	rs474951	Alzheimer's Disease	0.8	1
MSRB3	rs61921502	Alzheimer's Disease	0.01	1
		Cerebrovascular accident	0.01	1
PCSK6	rs11855415	Dyslexia	0.7	1
PDE4D	rs7732249	Schizophrenia	0.7	1
	rs966221	Ischemic stroke	0.05	5
PDGFA	rs755794544	Adult Glioblastoma	0.01	1
		Childhood Glioblastoma	0.01	1
		Glioblastoma	0.01	1
		Glioblastoma Multiforme	0.01	1
PIK3CB	rs752021744	Tumor Progression	0.02	2
RAB27B	rs1833288	Major Depressive Disorder	0.7	1
RABGAP1L	rs17301853	Common Migraine	0.7	1
		Migraine Disorders	0.7	1
	rs75650221	Major Depressive Disorder	0.7	1
SAMD4A	rs4901536	Schizophrenia	0.7	1
SLC24A3	rs3790171	Neuroblastoma	0.7	1
	rs4814864	Migraine Disorders	0.7	1
	rs6081613	Migraine Disorders	0.7	1
SLPI	rs771884087	nervous system disorder	0.01	1
SERPINE1	rs763351020	Ischemic stroke	0.06	6
	rs1799889	Ischemic stroke	0.02	2
	rs1349041080	Severe dementia	0.01	1
	rs1442033697	Tumor Cell Invasion	0.01	1
	rs1799768	Epilepsy, Temporal Lobe	0.01	1
	rs1799889	Meningitis, Pneumococcal	0.01	1
ST6GAL1	rs3936289	Alzheimer's Disease	0.7	1
TBXAS1	rs10277664	Schizophrenia	0.7	1
	rs10487667	Ischemic stroke	0.01	1
	rs2267682	Ischemic stroke	0.01	1
	rs41708	Cerebrovascular accident	0.01	1
